# Supplementary material for: Comparative Study of Phellodendron amurense Rupr. Components in Alleviating Diabetic Kidney Disease via the PI3K/AKT/GSK-3β/Nrf2 Pathway
Source: Pharmaceuticals (Basel). 2026 Jun 22;19(6):965. doi: 10.3390/ph19060965 (PMC13305558; doi:10.3390/ph19060965)
Supplement: Supplementary file 1 [file pharmaceuticals-19-00965-s001.zip]

Archive with 1 entries (1 files):
- pharmaceuticals-4271710-supplementary.pdf
